# Supplementary material for: Experiencing Food Restrictions for Health and Weight Control in Childhood and Their Links to Restrained Eating and Excessive Body Weight in Polish Young Adults—A Cross-Sectional Study
Source: Nutrients. 2024 Dec 29;17(1):87. doi: 10.3390/nu17010087 (PMC11723111; doi:10.3390/nu17010087)
Supplement: Supplementary file 1 [file nutrients-17-00087-s001.zip]

Archive with 1 entries (1 files):
- nutrients-3371851-supplementary.pdf
